# Supplementary material for: Phylogenetic Relationships of Five Phallales Species Based on Mitochondrial Genome Analysis
Source: J Fungi (Basel). 2026 Mar 13;12(3):207. doi: 10.3390/jof12030207 (PMC13027951; doi:10.3390/jof12030207)
Supplement: Supplementary file 1 [file jof-12-00207-s001.zip]

Archive with 2 entries (2 files):
- supplementary files.pdf
- supplementary files.xlsx
