# Supplementary material for: Phylogenetic Relationships of Five Phallales Species Based on Mitochondrial Genome Analysis
Source: J Fungi (Basel). 2026 Mar 13;12(3):207. doi: 10.3390/jof12030207 (PMC13027951; doi:10.3390/jof12030207)
Supplement: Supplementary file 1 [file jof-12-00207-s001.zip › supplementary files.xlsx]

## Sheet: Table S1
Table S1 Collecting information
Specie	Locus	Time
Phallus hadriani	Dangwu Town, Guian New Area, Guiyang City, Guizhou Province, China	Jun, 2023
	Altitude: 1240 meters
	Longitude: 106 ° 62 ′ 89 ″ Latitude: 26 ° 37 ′ 75 ″
Phallus rigidiindusiatus	Junzi Mountain, Shizong County, Qujing City, Yunnan Province, China	July, 2024
	Altitude: 2409 meters
	Longitude: 103 ° 98 ′ 16 ″ Latitude: 24 ° 08 ′ 09 ″
Phallus rugulosus	Changpoling Forest Park, Guiyang City, Guizhou Province, China	May, 2023
	Altitude: 1511 meters
	Longitude: 106 ° 67 ′ 34 ″ Latitude: 26 ° 65 ′ 45 ″
Phallus indusiatus	Guiyang Forest Park, Guiyang City, Guizhou Province, China	May, 2023
	Altitude: 1169 meters
	Longitude: 106 ° 76 ′ 26 ″ Latitude: 26 ° 55 ′ 26 ″
Lysurus mokusin	Fuzhou City, Fujian Province, China	May, 2024

## Sheet: Table S2
Table S2 Comparison of rRNA genes and tRNA genes in Phallales mitogenomes
Name	Length
	Lysurus mokusin	Phallus rugulosus	Phallus indusiatus	Phallus hadriani	Phallus rigidiindusiatus	Phallus echinovolvatus	Phallus Dongsun
trnP(tgg) tRNA	73	73	73	73	73	73	73
trnS(tga) tRNA	88	88	88	88	88	88	88
trnR(tcg) tRNA	73	73	73	73	73	73	73
trnL(tag) tRNA	61	61	85	85	85	85	85
trnV(tac) tRNA	71	71	71	71	71	71	71
rns rRNA	1481	1516	1521	1518	1519	1520	1519
trnI(tat) tRNA		67
trnT(tgt) tRNA				69
trnF tRNA							68
trnH(gtg) tRNA	73	73	73	73	73	74	73
trnQ(ttg) tRNA	74	74	74	74	74	74	74
trnS(gct) tRNA	80	80	80	80	80	80	80
trnK(ttt) tRNA	73	73	73	73	73	73	73
trnI(gat) tRNA	71	71	71	71	71	71	71
trnT(tgt) tRNA	72	72	72	72	72	72	72
trnE(ttc) tRNA	71	71	71	71	71	71	71
trnM(cat) tRNA	71	71	71	71	71	71	71
trnG(tcc) tRNA	71	71	71	71	71	71	71
trnL(taa) tRNA	84	84	84	84	84	84	84
trnM(cat) tRNA	74	73	73	73	73	73	73
trnY(gta) tRNA	84	84	84	84	84	84	84
trnF(gaa) tRNA	72	72	72	72	72	72	72
trnA(tgc) tRNA	71	71	71	71	71	71	71
trnD(atc) tRNA					76
rnl rRNA	3582	3163	3174	1403	3167	3165	3165
trnR(tct) tRNA	71	71	71	71	71	71	71
trnC(gca) tRNA	72	70	72	70	72	72	72
trnN(gtt) tRNA	72	72	72	72	72	72	72
trnD(gtc) tRNA	73	73	73	73	73	73	73
trnW(cca) tRNA	72	71	71	71	71	71	70

## Sheet: Table S3
Table S3 Start and stop codons analysis of 5 species from Phallales
Species	atp6		atp8		atp9		cob		cox1		cox2		cox3		nad1		nad2		nad3		nad4		nad4L		nad5		nad6		rps3
	start	stop	start	stop	start	stop	start	stop	start	stop	start	stop	start	stop	start	stop	start	stop	start	stop	start	stop	start	stop	start	stop	start	stop	start	stop
Lysurus mokusin	TTA	TAA	ATG	TAA	ATT	TAA	ATA	TAA	ATG	TAA	ATA	TAA	ATT	TAA	TTT	TAA	GTG	TAG	ATG	TAA	ATA	TAA	ATT	TAA	ATA	TAA	ATT	TAA	ATT	TAA
Phallus rugulosus	TTA	TAA	ATT	TAA	TTA	TAA	ATT	TAA	ATT	TAA	TTA	TAA	TTA	TAA	ATA	TAA	ATG	TAA	ATG	TAA	TTA	TAA	TTA	TAA	ATA	TAA	ATG	TAA	ATG	TAA
Phallus indusiatus	ATG	TAA	ATG	TAA	ATG	TAA	ATG	TAA	ATG	TAA	ATG	TAA	ATG	TAA	ATG	TAA	TTG	TAA	ATG	TAA	ATG	TAA	ATG	TAA	ATG	TAA	ATG	TAA	ATG	TAA
Phallus hadriani	ATG	TAA	ATT	TAA	TTG	TAA	TTA	TAG	TTA	TAA	ATG	TAG	ATT	TAA	ATA	TAA	TTA	TAA	ATG	TAA	TTA	TAA	TTA	TAA	TTA	TAA	ATG	TAA	ATG	TAA
Phallus rigidiindusiatus	ATG	TAA	ATG	TAA	ATG	TAA	ATG	TAA	ATG	TAA	ATG	TAA	ATG	TAA	ATG	TAA	ATG	TAA	ATG	TAA	ATG	TAA	ATG	TAA	ATG	TAA	ATG	TAA	ATG	TAA

## Sheet: Table S4
Table S4 Codons usage analysis of 5 species from Phallales
Species	Codon	AA	Freq
Lysurus mokusin	TTA	L	559
	TTT	F	289
	ATT	I	263
	AAT	N	251
	ATA	I	221
Phallus rugulosus	TTA	L	598
	TTT	F	308
	AAT	N	291
	ATT	I	279
	ATA	I	267
Phallus indusiatus	TTA	L	634
	TTT	F	317
	AAT	N	277
	ATT	I	277
	ATA	I	274
	AAA	K	240
Phallus hadriani	TTA	L	609
	TTT	F	313
	AAT	N	290
	ATT	I	277
	ATA	I	272
Phallus rigidiindusiatus	TTA	L	645
	TTT	F	311
	AAT	N	288
	ATT	I	276
	ATA	I	275

## Sheet: Table S5
Table S5 Analysis of intron insertion sites within core PCGs in 5 Phallales species
	Tatal size (bp)	Intronic regions (bp)	No. introns	cob		nad1		nad2		cox2		nad5		cox3		nad4		cox1
				No. introns	site	No. introns	site	No. introns	site	No. introns	site	No. introns	site	No. introns	site	No. introns	site	No. introns	site
Lysurus mokusin	99150	40097	24	5	74545，77247，79166，80751，82942	2	65956,67953	1	52152	4	42328,44199,45593,47755	1	26940	1	18984	1	16107	9	76,2437,4014,5099,6719,9487,10745,12468,13847
Phallus rugulosus	61654	24071	16	4	44651,46137,47471,49662,	2	38564,41411	1	32898	1	27700	3	16348,17770,19265	0	/	0	/	5	289,1669,4711,5807,7361
Phallus indusiatus	83590	38649	23	5	62027,63981,65332,67522,68718	3	53371,55467,58303	0	/	2	40070,41764	3	20318,21705,23582	1	15189	1	11852	7	210,2029,3521,4780,6707,8183,9555
Phallus hadriani	93486	35965	14	3	75358,77322,80397	3	64844,66941,69821	1	49120	2	41813,45605	1	30844	1	25594	1	18487	2	325,6820
Phallus rigidiindusiatus	41465	6231	5	0	/	1	26311	0	/	1	17920	0	/	0	/	0	/	3	384,1876,3157,

## Sheet: Table S6
Table S6 Species used for phylogenetic analysis in this study
Species	GenBank accession number	Order	Family
Thelephora aurantiotincta	NC_054311.1	Thelephorales	Thelephoraceae
Sarcodon imbricatus	PP712884.1
Russula virescens	NC_037777.1	Russulales	Russulaceae
Russula abietina	NC_037774.1
Russula compacta	NC_037773.1
Lactifluus hygrophoroides	NC_038206.1
Lactifluus piperatus	NC_038056.1
Lactarius subindigo	NC_079660.1
Lactarius hatsudake	NC_038205.1
Hericium erinaceus	NC_065786.1		Hericiaceae
Hericium coralloides	NC_033903.1
Heterobasidion annosum	NC_080339.1		Bondarzewiaceae
Heterobasidion abietinum	NC_080337.1
Taiwanofungus camphoratus	NC_042771.1	Polyporales	Taiwanofungaceae
Trametes coccinea	NC_054272.1		Polyporaceae
Trametes hirsuta	NC_037239.1
Poriella subacida	NC_086786.1
Polyporus tsugae	NC_037936.1
Perenniporia fraxinea	NC_077589.1
Lenzites betulinus	NC_086787.1
Lentinus flexipes	NC_068513.1
Ganoderma leucocontextum	NC_037937.1
Ganoderma meredithae	NC_026782.1
Ganoderma lucidum	NC_021750.1
Fomes fomentarius	NC_086783.1
Dichomitus squalens	NC_086782.1
Daedaleopsis nitida	NC_087776.1
Daedaleopsis sinensis	NC_085747.1
Cubamyces menziesii	NC_086785.1
Cubamyces lactineus	NC_086784.1
Phanerochaete carnosa	NC_057606.1		Phanerochaetaceae
Wolfiporia cocos	NC_050681.1		Phaeolaceae
Phlebia radiata	NC_020148.1		Meruliaceae
Fomitopsis dickinsii	NC_084113.1		Fomitopsidaceae
Fomitopsis palustris	NC_034349.1
Daedalea confragosa	NC_084114.1
Lysurus mokusin 2	National microbiology data center accession number: NMDC10019380(https://nmdc.cn/)	Phallales	Phallaceae
Lysurus mokusin 1*	PX858258
Phallus dongsun	PP621566.1
Phallus echinovolvatus	NC_050042.1
Phallus indusiatus 2	NC_050041.1
Phallus indusiatus 1*	PX858260
Phallus rugulosus *	PX858262
Phallus rigidiindusiatus *	PX858261
Phallus hadriani *	PX858259
Turbinellus floccosus	NC_045218.1	Gomphales	Gomphaceae
Ramaria rubella	NC_068232.1
Ramaria cf. rubripermanens	NC_068231.1
Schizopora paradoxa	NC_044679.1	Hymenochaetales	Schizoporaceae
Porodaedalea chrysoloma	NC_071824.1		Hymenochaetaceae
Porodaedalea mongolica	NC_065669.1
Phellinus pomaceus	PP952116.1
Phellinus igniarius	NC_071232.1
Phellinotus piptadeniae	NC_059896.1
Inonotus hispidus	NC_066041.1
Inonotus obliquus	NC_044740.1
Fuscoporia gilva	NC_072248.1
Fuscoporia viticola	NC_071826.1
Cantharellus lutescens	NC_037757.1	Cantharellales	Hydnaceae
Cantharellus appalachiensis	NC_037756.1
Auricularia delicata	NC_064341.1	Auriculariales	Auriculariaceae
Auricularia heimuer	NC_059749.1
Suillus huapi	PP933240.1	Boletales	Suillaceae
Rhizopogon vinicolor	NC_042699.1		Rhizopogonaceae
Rhizopogon salebrosus	NC_042698.1
Pisolithus tinctorius	NC_054202.1		Pisolithaceae
Pisolithus microcarpus	NC_054201.1
Paxillus rubicundulus	NC_045204.1		Paxillaceae
Paxillus involutus	NC_045203.1
Aureoboletus raphanaceus	NC_079662.1		Boletaceae
Tylopilus plumbeoviolaceoides	NC_056835.1
Hemileccinum impolitum	NC_056808.1
Butyriboletus roseoflavus	PQ962505.1
Butyriboletus roseoflavus	MZ202357.1
Pulveroboletus ravenelii	NC_061666.1
Lanmaoa macrocarpa	NC_080885.1
Tricholoma saponaceum	NC_046502.1	Agaricales	Tricholomataceae
Tricholoma terreum	NC_046500.1
Lyophyllum shimeji	NC_038224.1		Lyophyllaceae
Lyophyllum decastes	NC_038223.1
Hypsizygus marmoreus	NC_042219.1
Asterophora parasitica	NC_039439.1
Lepista saeva	LC801471.1		Clitocybaceae
Schizophyllum commune	NC_003049.1		Schizophyllaceae
Volvariella volvacea	NC_044971.1		Pluteaceae
Amanita muscaria	NC_045199.1		Amanitaceae
Amanita brunnescens	NC_045197.1
Pleurotus platypus	NC_036999.1		Pleurotaceae
Desarmillaria tabescens	NC_042769.1		Physalacriaceae
Armillaria solidipes	NC_042231.1
Armillaria borealis	NC_042230.1
Lentinula edodes	NC_018365.1		Omphalotaceae
Moniliophthora roreri	NC_015400.1		Marasmiaceae
Marasmius tenuissimus	MZ615349.1
Hygrophorus russula	NC_039589.1		Hygrophoraceae
Clavaria fumosa	NC_056336.1		Clavariaceae
Stropharia rugosoannulata	AP019006.1		Strophariaceae
Squamanita imbachii	NC_087823.1		Squamanitaceae
Floccularia luteovirens	NC_086595.1
Coprinellus micaceus	NC_057083.1		Psathyrellaceae
Nidula shingbaensis	PP727203.1		Nidulariaceae
Cyathus stercoreus	NC_079581.1
Cyathus striatus	NC_072522.1
Vascellum pratense	PP697973.1		Lycoperdaceae
Lycoperdon perlatum	PP690777.1
Calvatia caatinguensis	PP840861.1
Calvatia boninensis	PP670003.1
Gymnopilus junonius	NC_057300.1		Hymenogastraceae
Laccaria bicolor	NC_042773.1		Hydnangiaceae
Laccaria amethystina	NC_042772.1
Cyclocybe aegerita	NC_057071.1		Bolbitiaceae
Macrolepiota fuliginosa	NC_045202.1		Agaricaceae
Coprinus comatus	NC_059951.1
Agaricus bitorquis	NC_077556.1
Note: Species marked with an asterisk (*) represent data generated in this study.
